# Supplementary material for: Cheek swabs, SNP chips, and CNVs: Assessing the quality of copy number variant calls generated with subject-collected mail-in buccal brush DNA samples on a high-density genotyping microarray
Source: BMC Med Genet. 2012 Jun 26;13:51. doi: 10.1186/1471-2350-13-51 (PMC3506514; doi:10.1186/1471-2350-13-51)
Supplement: Additional file 1 — Table S1.DNA Yields and Concentrations. [file 1471-2350-13-51-S1.xlsx]

## Sheet: Sheet1
Supplementary Table 1
DNA Yields and Concentrations
	Blood		Buccal
Sample*	Yield (ng)	Conc. (ng/µl)	Yield (ng)	Conc. (ng/µl)
100210181-1	16484	549.46	1706.53	3.70985
100210181-3	51042.7	567.14	443.24	0.92341
100210229-1	183.1	20.3449	11003.8	31.4394
100210229-3	307.604	8.31362	1308.5	3.35517
100310144-1	538906	898.177	2830.97	7.54925
100410010-1	10414	69.4271	1610.6	3.83477
100410010-3	38811.4	117.61	1930.9	4.06505
100410035-1	419305	574.39	3654.07	6.64376
100410035-3	168198	442.627	3791.23	7.02079
100411100-1	326400	544	1173.09	2.63615
100411100-3	14732.3	24.5538	2111.26	4.64012
100411111-1	550798	917.977	3626.44	6.53412
100411111-3	1283.29	2.13822	8309	14.3259
100411169-1	135158	237.12	1412.35	2.66481
100411274-3	12699.8	396.87	2417.95	5.25642
100510050-1	50993.1	318.707	1675.23	3.22159
100510050-3	3648.68	6.51551	3365.33	13.1974
100510117-1	157418	1124.41	1734.26	3.15319
100510117-3	5861.87	146.547	6961.85	12.8923
100610011-1	35728	142.914	6129.72	11.1449
100610011-3	44468.4	254.105	5328.8	9.51578
100610061-1	139731	358.285	1073.78	2.1263
100610131-1	185574	309.29	390.256	0.722696
100610131-3	5170.36	8.61726	447.346	0.764693
100610288-1	181873	1212.49	1594.64	2.82238
100610288-3	1023.06	5.68365	1076.1	1.88792
100710057-1	77334.1	175.759	1001.11	1.7877
100710057-3	12402.7	82.6845	1377.6	2.39581
100710093-1	244805	408.008	2455.97	4.27125
100710120-1	383282	1597.01	1075.92	1.88759
100710120-3	29560.5	184.753	731.588	1.25058
100810043-3	70197.8	438.736	1321.4	2.31822
100810089-1	35718	59.53	1925.94	3.37884
100810089-3	1188.78	1.98131	2570.65	4.28441
100810101-1	152302	287.363	1961.12	3.35234
100810332-1	319413	679.603	1450.86	2.50149
100810332-3	11111.6	63.4947	1559.34	2.68852
100910025-1	471089	495.883	479.648	0.83417
100910025-3	30097.9	177.047	1448.2	2.51862
Mean	126531	356.656	2473.5	5.11584
Median	44468.4	254.105	1675.23	3.35234
Std Dev	161340	375.025	2267.64	5.56832
Min	183.1	1.98131	390.256	0.722696
Max	550798	1597.01	11003.8	31.4394
Mean (mothers)	211091	522.864	2379.35	5.05793
Mean (offspring)	27878.2	162.745	2583.35	5.18339
* Suffix of 1 indicates mother, 3 offspring
